# Supplementary material for: Community attitudes on genetic research of gender identity, sexual orientation, and mental health
Source: PLoS One. 2020 Jul 8;15(7):e0235608. doi: 10.1371/journal.pone.0235608 (PMC7343141; doi:10.1371/journal.pone.0235608)
Supplement: S2 File — Top panel of Fig 1 with all Z-statistics. (XLSX) [file pone.0235608.s002.xlsx]

## Sheet: supplemental_file_2.txt
	composite attitude: mental health research			composite tolerance toward SGM			composite attitude: general genetic research			non-cis gender identity			recorded sex: intersex			partner gender ID: other			non-heterosexual			age			natal sex: male			family hx mental illness			family member is non-heterosexual			gender fluidity			subjective femininity			partner gender ID: man			gender variance (continuous value)			subjective feeling of other gender			freq of experienced romantic attraction
	test statistic	p	FDR	test statistic	p	FDR	test statistic	p	FDR	test statistic	p	FDR	test statistic	p	FDR	test statistic	p	FDR	test statistic	p	FDR	test statistic	p	FDR	test statistic	p	FDR	test statistic	p	FDR	test statistic	p	FDR	test statistic	p	FDR	test statistic	p	FDR	test statistic	p	FDR	test statistic	p	FDR	test statistic	p	FDR	test statistic
gGID(-): Further stigmatize SGM.	-3.478	0.001	0.084	-1.779	0.076	1	-4.872	< 0.001	0.001	2.241	0.025	1	0.2	0.841	1	2.569	0.01	0.83	0.629	0.53	1	-4.079	< 0.001	0.012	0.089	0.929	1	0.46	0.646	1	1.057	0.291	1	0.336	0.737	1	0.091	0.928	1	0.633	0.527	1	-0.482	0.63	1	-1.449	0.148	1	0.075
gGID(-): Make SGM feel less safe.	-3.414	0.001	0.099	-0.56	0.576	1	-4.198	< 0.001	0.008	1.883	0.06	1	0.195	0.846	1	2.059	0.04	1	0.299	0.765	1	-1.819	0.069	1	-1.255	0.21	1	0.851	0.395	1	0.004	0.997	1	0.764	0.445	1	-0.926	0.355	1	0.895	0.371	1	-0.589	0.556	1	0.405	0.686	1	-0.727
gSO(-): Further stigmatize SGM.	-4.216	< 0.001	0.008	-1.585	0.113	1	-3.154	0.002	0.199	1.803	0.072	1	1.025	0.306	1	2.418	0.016	1	1.7	0.089	1	-2.858	0.004	0.444	-0.626	0.531	1	0.683	0.495	1	1.96	0.05	1	0.007	0.994	1	0.621	0.534	1	1.407	0.16	1	-0.613	0.54	1	-0.366	0.714	1	-1.918
gSO(-): Make SGM feel less safe.	-4.498	< 0.001	0.003	-0.514	0.607	1	-3.298	0.001	0.135	1.904	0.057	1	0.888	0.375	1	2.003	0.046	1	1.43	0.153	1	-1.981	0.048	1	-0.39	0.697	1	1.03	0.304	1	0.676	0.499	1	-0.277	0.782	1	-0.021	0.983	1	1.627	0.104	1	-0.237	0.813	1	0.068	0.946	1	-0.518
gMHxGID(-): Worry me the public would misinterpret the results.	-2.529	0.012	0.862	4.803	< 0.001	0.001	-2.356	0.019	1	0.657	0.512	1	-2.165	0.031	1	2.018	0.044	1	0.382	0.703	1	-4.645	< 0.001	0.002	-0.826	0.409	1	2.608	0.009	0.763	0.698	0.486	1	2.194	0.029	1	0.92	0.358	1	0.24	0.81	1	0.569	0.569	1	-1.047	0.296	1	-0.065
gMHxGID(-): Further stigmatize SGM.	-3.733	< 0.001	0.042	-0.585	0.559	1	-2.522	0.012	0.869	1.872	0.062	1	0.566	0.572	1	1.318	0.188	1	1.215	0.225	1	-4.491	< 0.001	0.003	-0.739	0.46	1	1.862	0.063	1	2.335	0.02	1	0.742	0.459	1	0.071	0.943	1	-0.17	0.865	1	-0.887	0.375	1	0.17	0.865	1	-1.366
gMHxGID(-): Make SGM feel less safe.	-4.127	< 0.001	0.011	0.747	0.455	1	-2.542	0.011	0.85	3.454	0.001	0.089	0.202	0.84	1	1.518	0.129	1	-0.65	0.516	1	-2.568	0.01	0.83	-1.336	0.182	1	2.17	0.03	1	1.961	0.05	1	0.123	0.902	1	-0.489	0.625	1	0.301	0.764	1	-1.704	0.089	1	0.55	0.582	1	-0.778
gMHxGID(-): Make SGM an easier target for mistreatment.	-3.614	< 0.001	0.056	1.991	0.047	1	-2.773	0.006	0.525	2.108	0.035	1	-0.239	0.811	1	1.054	0.292	1	1.103	0.27	1	-3.639	< 0.001	0.055	-0.66	0.509	1	1.626	0.104	1	1.555	0.12	1	0.882	0.378	1	-0.397	0.691	1	0.09	0.928	1	-0.381	0.704	1	0.206	0.837	1	-0.68
gGID(+): Help SGM be more understood by society.	5.618	< 0.001	< 0.001	6.717	< 0.001	< 0.001	5.575	< 0.001	< 0.001	-1.12	0.263	1	-2.806	0.005	0.5	-1.778	0.076	1	-1.168	0.243	1	0.937	0.349	1	-1.345	0.179	1	-1.094	0.274	1	0.479	0.632	1	-1.504	0.133	1	1.51	0.131	1	0.602	0.548	1	0.158	0.875	1	-0.005	0.996	1	1.669
gGID(+): Improve SGM's access to health care.	4.662	< 0.001	0.002	5.324	< 0.001	< 0.001	4.749	< 0.001	0.001	-0.608	0.544	1	-0.497	0.619	1	-0.63	0.529	1	-1.248	0.212	1	0.515	0.607	1	-1.433	0.152	1	-0.33	0.742	1	0.971	0.332	1	-1.665	0.096	1	2.517	0.012	0.869	-0.089	0.929	1	2.698	0.007	0.624	-0.842	0.4	1	1.018
gGID(+): Give SGM better support and resources.	4.328	< 0.001	0.005	5.546	< 0.001	< 0.001	6.19	< 0.001	< 0.001	-2.406	0.016	1	-0.981	0.327	1	-0.08	0.937	1	-1.16	0.247	1	0.709	0.479	1	-1.927	0.054	1	-0.426	0.67	1	0.91	0.363	1	-1.977	0.048	1	3.331	0.001	0.121	-0.919	0.358	1	2.482	0.013	0.927	-1.016	0.31	1	1.664
gGID(+): Improve awareness among health care workers.	4.561	< 0.001	0.002	7.108	< 0.001	< 0.001	4.831	< 0.001	0.001	-0.379	0.705	1	-1.634	0.103	1	-1.839	0.066	1	-0.1	0.921	1	1.932	0.054	1	-1.242	0.215	1	0.129	0.897	1	0.652	0.515	1	-1.111	0.267	1	3.46	0.001	0.089	-0.242	0.809	1	1.568	0.117	1	-0.542	0.588	1	0.683
gSO(+): Help SGM be more understood by society.	4.21	< 0.001	0.008	4.933	< 0.001	0.001	5.445	< 0.001	< 0.001	-2.431	0.015	1	-3.872	< 0.001	0.026	-1.434	0.152	1	-0.586	0.558	1	0.962	0.336	1	-1.394	0.164	1	-0.083	0.934	1	0.099	0.921	1	-0.665	0.506	1	1.366	0.172	1	-0.061	0.952	1	0.766	0.444	1	-1.677	0.094	1	-0.164
gSO(+): Improve access to health care for SGM.	3.805	< 0.001	0.034	3.654	< 0.001	0.054	4.561	< 0.001	0.002	-1.605	0.109	1	-0.33	0.741	1	-1.74	0.082	1	-0.257	0.797	1	1.538	0.125	1	-2.308	0.021	1	0.442	0.658	1	1.68	0.093	1	0.033	0.974	1	1.662	0.097	1	-1.322	0.187	1	1.974	0.049	1	-2.319	0.021	1	1.277
gSO(+): Give SGM better support and resources.	4.292	< 0.001	0.006	5.379	< 0.001	< 0.001	5.277	< 0.001	< 0.001	-0.58	0.562	1	-0.602	0.547	1	-2.82	0.005	0.488	-0.907	0.365	1	2.089	0.037	1	-2.972	0.003	0.319	0.083	0.934	1	1.989	0.047	1	-1.229	0.219	1	1.963	0.05	1	-0.165	0.869	1	1.098	0.273	1	-2.33	0.02	1	1.019
gSO(+): Improve awareness among health care workers.	4.888	< 0.001	0.001	6.369	< 0.001	< 0.001	4.972	< 0.001	0.001	-0.354	0.724	1	-1.464	0.144	1	-2.672	0.008	0.663	-0.088	0.93	1	2.392	0.017	1	-1.741	0.082	1	0.927	0.354	1	1.799	0.072	1	0.095	0.924	1	2.041	0.042	1	-1.438	0.151	1	0.634	0.527	1	-1.909	0.057	1	0.461
gMHxGID(+): Help SGM be more understood by society.	3.345	0.001	0.117	3.968	< 0.001	0.018	3.615	< 0.001	0.056	-1.822	0.069	1	-3.681	< 0.001	0.05	-2.136	0.033	1	-0.657	0.511	1	2.141	0.033	1	-1.405	0.161	1	-1.821	0.069	1	-0.016	0.987	1	-1.837	0.067	1	0.028	0.978	1	1.228	0.22	1	0.116	0.908	1	-1.281	0.201	1	1.122
gMHxGID(+): Make SGM feel more affirmed.	3.571	< 0.001	0.064	4.591	< 0.001	0.002	3.131	0.002	0.212	-2.513	0.012	0.869	-3.346	0.001	0.117	-2.108	0.035	1	-1.699	0.09	1	1.923	0.055	1	-2.148	0.032	1	-0.722	0.471	1	-0.778	0.437	1	-0.301	0.764	1	0.604	0.546	1	2.787	0.005	0.51	-0.173	0.863	1	-0.879	0.38	1	0.32
gMHxGID(+): Encourage people to be kinder to SGM.	4.316	< 0.001	0.005	3.264	0.001	0.142	3.195	0.001	0.175	-1.335	0.182	1	-3.637	< 0.001	0.055	-3.277	0.001	0.138	-2.323	0.02	1	1.938	0.053	1	-1.103	0.27	1	-1.982	0.048	1	-0.794	0.428	1	-0.853	0.394	1	2.025	0.043	1	1.577	0.115	1	1.637	0.102	1	-2.472	0.014	0.935	2.47
gMHxGID(+): Give SGM better support and resources.	4.578	< 0.001	0.002	3.588	< 0.001	0.061	3.628	< 0.001	0.056	-1.283	0.2	1	-3.117	0.002	0.216	-3.514	< 0.001	0.076	0.674	0.5	1	2.108	0.035	1	-3.367	0.001	0.115	-0.838	0.403	1	-0.161	0.872	1	-1.856	0.064	1	0.889	0.374	1	1.715	0.087	1	-0.453	0.651	1	-0.349	0.727	1	1.675
gMHxGID(+): Improve awareness among health care workers.	4.382	< 0.001	0.004	4.78	< 0.001	0.001	4.063	< 0.001	0.013	-0.698	0.485	1	-3.79	< 0.001	0.035	-2.606	0.009	0.763	0.79	0.43	1	2.244	0.025	1	-1.981	0.048	1	0.407	0.684	1	0.282	0.778	1	-0.932	0.352	1	1.5	0.134	1	0.092	0.927	1	-0.447	0.655	1	-1.115	0.265	1	0.644
gMHxGID(+): Improve SGM access to health care.	2.453	0.014	0.962	3.004	0.003	0.298	1.705	0.089	1	-0.072	0.943	1	-2.355	0.019	1	-1.759	0.079	1	3.515	< 0.001	0.076	0.907	0.365	1	-1.051	0.294	1	0.968	0.333	1	1.541	0.124	1	-0.6	0.549	1	2.771	0.006	0.525	-0.434	0.664	1	2.681	0.008	0.651	-0.736	0.462	1	0.763
gMHxGID(+): Better support SGM for seeking help.	5.106	< 0.001	< 0.001	3.411	0.001	0.099	2.99	0.003	0.309	-1.135	0.257	1	-3.783	< 0.001	0.035	-2.295	0.022	1	0.336	0.737	1	3.276	0.001	0.138	-2.414	0.016	1	-0.958	0.338	1	0.133	0.894	1	-1.697	0.09	1	2.009	0.045	1	0.059	0.953	1	0.178	0.859	1	-0.605	0.546	1	1.724
composite attitude: genetic research of SGM	2.89	0.004	0.406	7.36	< 0.001	< 0.001	3.42	0.001	0.099	0.026	0.98	1	-3.121	0.002	0.216	-1.202	0.23	1	0.17	0.865	1	-0.453	0.651	1	-3.346	0.001	0.117	0.762	0.446	1	1.934	0.053	1	-0.861	0.39	1	2.8	0.005	0.5	0.938	0.348	1	1.16	0.247	1	-1.999	0.046	1	0.928
if science supports biology of gender ID: less willing to part. in research	-1.811	0.07	1	0.061	0.951	1	-1.857	0.063	1	1.514	0.13	1	1.698	0.089	1	-0.243	0.808	1	1.115	0.265	1	-3.004	0.003	0.291	-1.008	0.314	1	-1.829	0.067	1	-0.598	0.55	1	-0.458	0.647	1	-0.404	0.686	1	0.476	0.634	1	1.593	0.111	1	0.065	0.948	1	-1.788
if science supports biology of gender ID: more willing to part. in research	3.263	0.001	0.138	-2.326	0.02	1	1.611	0.107	1	2.187	0.029	1	-1.008	0.313	1	-0.725	0.469	1	4.046	< 0.001	0.013	-2.311	0.021	1	1.416	0.157	1	1.167	0.243	1	-0.815	0.415	1	2.384	0.017	1	0.912	0.362	1	0.608	0.543	1	-1.176	0.239	1	-0.838	0.402	1	-0.941
[truncated: 95 more columns]
